# Supplementary material for: Molecular evidence of parallel evolution in a cyanophage
Source: PLoS One. 2023 Feb 9;18(2):e0281537. doi: 10.1371/journal.pone.0281537 (PMC9910659; doi:10.1371/journal.pone.0281537)
Supplement: S2 Appendix — (XLSX) [file pone.0281537.s002.xlsx]

## Sheet: FlowCytometry
Day	Chemostat1_Host_(mL^-1)	Chemostat2_Host_(mL^-1)	Chemostat3_Host_(mL^-1)	ControlChemostat_Host_(mL^-1)	Chemostat1_Phage_(mL^-1)	Chemostat2_Phage_(mL^-1)	Chemostat3_Phage_(mL^-1)
-26	2.14312e+07	2.37439e+07	1.86228e+07	1.67052e+07
-14	2.37208e+07	2.33175e+07	2.89142e+07	2.88084e+07
0	6.7869e+07	5.34212e+07	4.59052e+07	5.24577e+07	8060	6200	5580
1	6.52099e+07	4.92108e+07	3.86229e+07	5.67662e+07	1.31897e+06	633594	234552
2	6.05181e+07	4.68915e+07	3.92657e+07	4.64461e+07	1.34517e+07	1.04269e+07	9.0074e+06
3	2.67909e+07	2.73649e+07	1.85557e+07	4.33302e+07	4.41475e+08	2.32176e+08	2.73116e+08
4	9.61647e+06	9.38502e+06	6.40701e+06	4.36824e+07	4.7547e+08	3.97337e+08	2.73116e+08
5	6.43682e+06	3.77935e+06	3.00224e+06	4.50634e+07	3.08268e+08	2.89595e+08	2.58159e+08
7	2.08722e+06	2.27917e+06	982110	4.60212e+07	1.82859e+08	2.89565e+08	1.95165e+08
16	412784	634365	403094	3.31681e+07	1.79051e+08	1.89469e+08	8.74848e+07
23	4.20493e+06	7.38923e+06	7.12391e+06	2.74442e+07	1.01101e+08	1.14626e+08	5.16623e+07
28	2.02848e+07	2.31939e+07	1.97646e+07	3.58426e+07	7.32898e+07	1.61445e+08	9.81767e+07
31	3.60502e+07	2.21454e+07	2.01324e+07	4.17071e+07	8.01131e+07	1.76493e+08	1.82768e+08
33	4.75931e+07	2.65081e+07	2.52653e+07	4.26989e+07	5.53577e+07	1.9565e+08	1.80175e+08
39	3.95611e+07	3.55023e+07	3.32323e+07	4.89095e+07	2.43971e+08	1.29606e+08	1.55299e+08
42	3.98281e+07	3.37253e+07	3.14743e+07	4.26253e+07	2.75036e+08	1.76759e+08	1.25927e+08
65	4.17021e+07	2.66082e+07	3.11687e+07	4.37614e+07	2.61591e+08	3.70331e+08	1.52939e+08
70	4.37423e+07	3.19358e+07	2.10406e+07	4.04115e+07	1.34224e+08	1.21409e+08	1.00371e+08
77	4.55286e+07	3.08939e+07	2.16877e+07	4.04115e+07	9.00835e+07	2.1838e+08	1.46139e+08
87	5.47766e+07	3.0219e+07	2.49993e+07	3.2668e+07	4.73665e+07	4.07555e+08	2.28115e+08
93	6.27549e+07	3.18018e+07	2.78379e+07	6.01511e+07	5.5968e+07	2.94341e+08	1.77348e+08
134	2.70795e+07	2.13585e+07	2.72124e+07	2.70286e+07	2.26838e+07	1.9188e+07	1.14077e+07
155	9.82179e+06	1.96624e+07	2.9403e+07	3.35885e+07	3.49017e+07	3.60342e+07	1.87521e+07
200	2.20705e+07	1.68624e+07	1.63137e+07	3.54744e+07	1.98846e+07	1.91795e+07	2.07479e+07
225	2.74852e+07	1.04681e+07	585833	1.6616e+07	2.13642e+07	5.6358e+07	2.53086e+07
228	3.24346e+07	7.21193e+06	649414	1.8328e+07	1.18519e+07	3.82922e+07	1.30823e+07
235	2.11576e+07	3.59497e+06	1.1117e+06	1.32337e+07	9.09053e+06	4.35597e+07	1.18807e+07
242	2.72004e+07	7.3358e+06	1.92244e+06	3.50815e+07	1.13868e+07	9.03086e+07	5.94897e+07
254	3.51646e+07	1.04802e+07	3.18651e+06	3.55922e+07	7.03704e+06	5.87942e+07	2.18519e+07
263	3.38687e+07	5.80864e+06	4.7738e+06	3.97115e+07	3.89671e+07	1.13807e+08	2.96626e+07
266	3.12585e+07	3.11411e+06	4.59305e+06	4.31575e+07	7.24867e+07	1.06528e+08	3.52025e+07
282	2.39673e+06	2.03675e+06	5.66176e+06	3.78822e+07	4.53288e+08	8.97996e+07	2.5816e+07
288	1.70949e+06	1.44524e+06	5.69571e+06	4.46491e+07	2.31153e+08	8.39796e+07	3.16319e+07
302	7.77137e+06	2.88487e+06	1.11611e+07	4.23661e+07	4.34438e+07	8.0184e+07	3.26462e+07
312	6.74438e+06	4.89898e+06	1.50429e+07	6.46485e+07	1.97751e+07	6.65603e+07	2.23067e+07
317	8.28057e+06	7.16319e+06	2.10552e+07	8.51043e+07	4.20695e+07	6.21718e+07	2.10716e+07
344	3.49751e+06	9.16459e+06	9.78969e+06	3.93861e+07	2.86284e+07	6.73566e+07	4.05486e+07
356	6.98628e+06	1.83121e+07	2.27436e+07	4.12207e+07	7.08229e+06	8.36076e+07	1.67664e+07
385	7.266e+06	2.24884e+07	4.59559e+06	4.18815e+07	3.53283e+06	2.33458e+07	9.49293e+07
415	467724	6.90313e+06	8.33167e+06	4.88849e+07	1.89932e+06	2.38198e+07	2.50665e+07
420	275127	6.44416e+06	7.53511e+06	4.73549e+07	1.18443e+06	2.38071e+07	3.55795e+07
435	96362.1	7.78596e+06	2.70939e+06	4.3574e+07	1.30711e+06	2.34687e+07	3.34941e+07
471	335237	1.09019e+07	2.02145e+06	2.71789e+07	1.45093e+06	6.49873e+07	2.27707e+07
500	725973	1.03054e+06	1.33147e+06	3.34549e+07	774112	8.86633e+06	1.89382e+07

## Sheet: ORF
Count	Accession	Start(nt)	Stop(nt)	Gene	CDS	Function	Strand
1	LN828717.1	1	888	Dam	DNA adenine methylase	Metabolism			123	Hypothetical protein
2	LN828717.1	925	1059	S-PM2d002	hypothetical protein, T4-like	Hypothetical protein			44	Metabolism
3	LN828717.1	1049	1258	S-PM2d003	hypothetical protein, T4-like	Hypothetical protein			37	Structural
4	LN828717.1	1255	1560	S-PM2d004	hypothetical protein, T4-like	Hypothetical protein			1	Virulence
5	LN828717.1	1729	1932	S-PM2d005	hypothetical protein, T4-like	Hypothetical protein			6	Photosynthesis
6	LN828717.1	1913	2116	S-PM2d006	hypothetical protein, T4-like	Hypothetical protein			211	TOTAL
7	LN828717.1	2113	2292	S-PM2d007	hypothetical protein, T4-like	Hypothetical protein
8	LN828717.1	2289	2852	S-PM2d008	hypothetical protein, T4-like	Hypothetical protein
9	LN828717.1	2856	3251	S-PM2d009	hypothetical protein, T4-like	Hypothetical protein
10	LN828717.1	3248	3556	S-PM2d010	hypothetical protein, T4-like	Hypothetical protein
11	LN828717.1	3550	3678	S-PM2d011	hypothetical protein, T4-like	Hypothetical protein
12	LN828717.1	3675	4079	S-PM2d012	hypothetical protein, T4-like	Hypothetical protein
13	LN828717.1	4201	4605	S-PM2d013	hypothetical protein, T4-like	Hypothetical protein
14	LN828717.1	4710	5090	S-PM2d014	hypothetical protein, T4-like	Hypothetical protein
15	LN828717.1	5160	5330	S-PM2d015	hypothetical protein, T4-like	Hypothetical protein
16	LN828717.1	5370	5780	S-PM2d016	hypothetical protein, T4-like	Hypothetical protein
17	LN828717.1	5906	6055	S-PM2d051	hypothetical protein, T4-like	Hypothetical protein
18	LN828717.1	6052	6234	S-PM2d052	hypothetical protein, T4-like	Hypothetical protein
19	LN828717.1	6227	6739	S-PM2d053	hypothetical protein, T4-like	Hypothetical protein
20	LN828717.1	6768	6971	S-PM2d054	hypothetical protein, T4-like	Hypothetical protein
21	LN828717.1	7044	7268	S-PM2d055	hypothetical protein, T4-like	Hypothetical protein
22	LN828717.1	7488	7922	S-PM2d056	hypothetical protein, T4-like	Hypothetical protein
23	LN828717.1	7984	8253	S-PM2d057	hypothetical protein, T4-like	Hypothetical protein
24	LN828717.1	8250	8477	S-PM2d058	hypothetical protein, T4-like	Hypothetical protein
25	LN828717.1	8474	8677	S-PM2d059	hypothetical protein, T4-like	Hypothetical protein
26	LN828717.1	8674	9276	S-PM2d060	2OG-Fe(II) oxygenase	Metabolism
27	LN828717.1	9249	9440	S-PM2d061	hypothetical protein, T4-like	Hypothetical protein
28	LN828717.1	9421	9654	S-PM2d062	hypothetical protein, T4-like	Hypothetical protein
29	LN828717.1	10095	10346	S-PM2d063	hypothetical protein, T4-like	Hypothetical protein
30	LN828717.1	10400	10564	S-PM2d064	hypothetical protein, T4-like	Hypothetical protein
31	LN828717.1	10740	10859	S-PM2d065	hypothetical protein, T4-like	Hypothetical protein
32	LN828717.1	10913	11158	S-PM2d066	hypothetical protein, T4-like	Hypothetical protein	minus
33	LN828717.1	11196	11525	S-PM2d068	hypothetical protein, T4-like	Hypothetical protein
34	LN828717.1	11564	11737	S-PM2d069	hypothetical protein, T4-like	Hypothetical protein
35	LN828717.1	11734	11934	S-PM2d070	hypothetical protein, T4-like	Hypothetical protein
36	LN828717.1	12114	12386	S-PM2d071	hypothetical protein, T4-like	Hypothetical protein	minus
37	LN828717.1	12555	12722	S-PM2d250	hypothetical protein	Hypothetical protein
38	LN828717.1	12798	13232	S-PM2d072	hypothetical protein, T4-like	Hypothetical protein
39	LN828717.1	13286	13432	S-PM2d073	hypothetical protein, T4-like	Hypothetical protein
40	LN828717.1	14226	14432	S-PM2d074	hypothetical protein, T4-like	Hypothetical protein	minus
41	LN828717.1	14459	14560	S-PM2d239	hypothetical protein, T4-like	Hypothetical protein
42	LN828717.1	14538	14717	S-PM2d240	hypothetical protein, T4-like	Hypothetical protein
43	LN828717.1	14805	15005	S-PM2d241	hypothetical protein, T4-like	Hypothetical protein
44	LN828717.1	15075	15260	S-PM2d242	hypothetical protein, T4-like	Hypothetical protein
45	LN828717.1	15286	15486	S-PM2d243	hypothetical protein, T4-like	Hypothetical protein
46	LN828717.1	15726	16055	S-PM2d075	hypothetical protein, T4-like	Hypothetical protein
47	LN828717.1	15982	16245	S-PM2d244	hypothetical protein, T4-like	Hypothetical protein
48	LN828717.1	16173	16496	S-PM2d245	hypothetical protein, T4-like	Hypothetical protein
49	LN828717.1	16536	16679	S-PM2d076	hypothetical protein, T4-like	Hypothetical protein
50	LN828717.1	16663	17127	S-PM2d077	hypothetical protein, T4-like	Hypothetical protein
51	LN828717.1	17096	17290	S-PM2d078	hypothetical protein, T4-like	Hypothetical protein
52	LN828717.1	17324	17716	gp25	base plate wedge subunit	Structural
53	LN828717.1	17716	19524	gp6	baseplate wedge	Structural
54	LN828717.1	19530	28676	S-PM2d081	hypothetical protein, T4-like	Hypothetical protein
55	LN828717.1	28677	29204	S-PM2d082	virion structural protein	Structural
56	LN828717.1	29267	31171	gp8	baseplate wedge	Structural
57	LN828717.1	31216	39459	S-PM2d084	Virulence Associated protein	Virulence
58	LN828717.1	39456	39659	S-PM2d085	hypothetical protein, T4-like	Hypothetical protein
59	LN828717.1	39637	43392	S-PM2d086	virion structural protein	Structural
60	LN828717.1	43394	43900	S-PM2d087	virion structural protein	Structural
61	LN828717.1	43949	53965	S-PM2d088	hypothetical protein, T4-like	Hypothetical protein
62	LN828717.1	53975	54895	S-PM2d089	virion structural protein	Structural
63	LN828717.1	54897	55880	S-PM2d090	virion structural protein	Structural
64	LN828717.1	55882	57021	S-PM2d091	virion structural protein	Structural
65	LN828717.1	57053	57238	S-PM2d092	hypothetical protein, T4-like	Hypothetical protein
66	LN828717.1	57291	58121	gp13	neck protein, T4-like	Structural
67	LN828717.1	58123	59001	gp14	neck protein, T4-like	Structural
68	LN828717.1	59001	59801	gp15	proximal tail sheath stabilization	Structural
69	LN828717.1	59798	60217	gp16	terminase DNA packaging enzyme, small subunit	Metabolism
70	LN828717.1	60217	60759	S-PM2d097	hypothetical protein, T4-like	Hypothetical protein
71	LN828717.1	60862	61092	S-PM2d098	hypothetical protein, T4-like	Hypothetical protein
72	LN828717.1	61070	61288	S-PM2d099	hypothetical protein, T4-like	Hypothetical protein
73	LN828717.1	61314	62960	gp17	terminase DNA packaging enzyme large subunit, T4-like	Metabolism
74	LN828717.1	62948	63190	S-PM2d101	T4-like Endonuclease VII	Metabolism
75	LN828717.1	63275	65506	gp18	tail sheath monomer	Structural
76	LN828717.1	65545	66159	gp19	tail tube monomer	Structural
77	LN828717.1	66195	67889	gp20	portal vertex protein of head	Structural
78	LN828717.1	67912	68088	S-PM2d105	hypothetical protein, T4-like	Hypothetical protein
79	LN828717.1	68085	68729	gp21	prohead core scaffold and protease	Structural
80	LN828717.1	68786	69964	gp22	scaffoldprohead core protein	Structural
81	LN828717.1	70016	71422	gp23	precursor of major head subunit	Structural
82	LN828717.1	71498	71662	S-PM2d109	hypothetical protein, T4-like	Hypothetical protein
83	LN828717.1	72022	72531	gp3	head-proximal tip of tail tube tail completion + sheath stabilizer protein	Structural
84	LN828717.1	72528	73001	UvsY	UvsY (accessory protein for in vitro catalysis of strand exchange)	Metabolism
85	LN828717.1	73001	74464	UvsW	RNA-DNA + DNA-DNA helicase	Metabolism
86	LN828717.1	74464	74862	S-PM2d113	Methylamine util.	Metabolism
87	LN828717.1	74990	75484	gp55	Sigma factor for late transcription	Metabolism
88	LN828717.1	75481	75699	S-PM2d115	hypothetical protein, T4-like	Hypothetical protein
89	LN828717.1	75696	76745	gp47	recombination endonuclease subunit	Metabolism
90	LN828717.1	76742	77017	S-PM2d117	hypothetical protein, T4-like	Hypothetical protein
91	LN828717.1	77014	78744	gp46	recombination endonuclease subunit	Metabolism
92	LN828717.1	78747	80969	S-PM2d119	Peptidase, T4-like	Metabolism
93	LN828717.1	81043	82161	CobS	porphyrin biosynthetic protein	Metabolism
94	LN828717.1	82610	83275	gp45	sliding clamp DNA polymerase accessory protein	Structural
95	LN828717.1	83275	84219	gp44	clamp loader subunit	Structural
96	LN828717.1	84216	84410	S-PM2d123	hypothetical protein, T4-like	Hypothetical protein
97	LN828717.1	84403	84603	S-PM2d124	hypothetical protein, T4-like	Hypothetical protein
98	LN828717.1	84635	85414	S-PM2d125	possible cytosine-specific methyl transferase	Metabolism
99	LN828717.1	85404	85547	S-PM2d127	hypothetical protein, T4-like	Hypothetical protein
100	LN828717.1	85695	86081	gp62	clamp loader subunit	Structural
101	LN828717.1	86078	86503	RegA	RegA (translation repressor protein), T4-like	Metabolism
102	LN828717.1	86654	87064	Hsp20	heat shock protein	Metabolism
103	LN828717.1	87134	87601	S-PM2d131	hypothetical protein, T4-like	Hypothetical protein
104	LN828717.1	87598	87849	S-PM2d132	hypothetical protein, T4-like	Hypothetical protein
105	LN828717.1	87849	90341	gp43	DNA polymerase	Metabolism
106	LN828717.1	90352	91383	UvsX RecA-like	UvsX RecA-like	Metabolism
107	LN828717.1	91343	92755	gp41	DNA primase-helicase	Metabolism
108	LN828717.1	92757	93164	MazG	Pyrophosphatase	Metabolism
109	LN828717.1	93124	93300	S-PM2d137	hypothetical protein, T4-like	Hypothetical protein
110	LN828717.1	93485	95260	S-PM2d138	hypothetical protein, T4-like	Hypothetical protein
111	LN828717.1	95257	97017	S-PM2d140	hypothetical protein, T4-like	Hypothetical protein
112	LN828717.1	97014	97289	S-PM2d141	possible cytitidyltransferase	Metabolism
113	LN828717.1	97264	97989	S-PM2d142	hypothetical protein, T4-like	Hypothetical protein
114	LN828717.1	97998	98273	S-PM2d143	hypothetical protein, T4-like	Hypothetical protein
115	LN828717.1	98302	98496	S-PM2d144	hypothetical protein, T4-like	Hypothetical protein
116	LN828717.1	98590	99540	S-PM2d145	virion structural protein	Structural
117	LN828717.1	99547	99903	S-PM2d146	hypothetical protein, T4-like	Hypothetical protein
118	LN828717.1	99876	100589	S-PM2d147	hypothetical protein, T4-like	Hypothetical protein
119	LN828717.1	100540	101034	S-PM2d148	hypothetical protein, T4-like	Hypothetical protein
120	LN828717.1	101031	102020	gp61	DNA primase subunit	Metabolism
121	LN828717.1	102005	104335	NrdA	ribonucleotide reductase A subunit	Metabolism
122	LN828717.1	104316	105500	NrdB	ribonucleotide reductase A subunit	Metabolism
123	LN828717.1	105656	106003	S-PM2d152	hypothetical protein, T4-like	Hypothetical protein
124	LN828717.1	105990	106685	S-PM2d153	hypothetical protein, T4-like	Hypothetical protein
125	LN828717.1	106955	107173	S-PM2d154	putative lysin (enzyme that cleaves the host's cell wall during the lytic cycle)	Metabolism
126	LN828717.1	107396	107566	S-PM2d156	hypothetical protein, T4-like	Hypothetical protein	minus
127	LN828717.1	107571	107726	S-PM2d157	hypothetical protein, T4-like	Hypothetical protein	minus
128	LN828717.1	107894	108256	S-PM2d158	hypothetical protein, T4-like	Hypothetical protein
129	LN828717.1	108287	108685	S-PM2d159	hypothetical protein, T4-like	Hypothetical protein
130	LN828717.1	108647	109003	S-PM2d160	hypothetical protein, T4-like	Hypothetical protein	minus
131	LN828717.1	109704	109853	S-PM2d247	hypothetical protein & tRNA-Met	Hypothetical protein
132	LN828717.1	109966	110265	S-PM2d248	hypothetical protein & tRNA-Met	Hypothetical protein
133	LN828717.1	110271	110555	S-PM2d161	hypothetical protein, T4-like	Hypothetical protein
134	LN828717.1	110804	111049	NrdC1	glutaredoxin	Metabolism
135	LN828717.1	111034	111249	S-PM2d163	PhDYefM tox-ant domain	Metabolism
136	LN828717.1	111246	111485	S-PM2d164	hypothetical protein, T4-like	Hypothetical protein
137	LN828717.1	111491	111775	S-PM2d165	hypothetical protein, T4-like	Hypothetical protein
138	LN828717.1	111772	113247	S-PM2d167	Tryptophan Halognenase	Metabolism
139	LN828717.1	113572	114411	S-PM2d168	putative S-layer protein (component of cell envelope in almost all archaea and many bacteria)	Structural
140	LN828717.1	114418	114768	S-PM2d169	hypothetical protein, T4-like	Hypothetical protein
141	LN828717.1	114818	115012	hli1	High Light Inducible Proteins	Photosynthesis
142	LN828717.1	115098	115298	S-PM2d171	hypothetical protein, T4-like	Hypothetical protein
143	LN828717.1	115295	115414	hli2	High Light Inducible Proteins	Photosynthesis
144	LN828717.1	115485	118772	S-PM2d173	virion structural protein	Structural	minus
145	LN828717.1	118830	122006	S-PM2d174	hypothetical protein, T4-like	Hypothetical protein	minus
146	LN828717.1	122017	125550	S-PM2d175	virion structural protein	Structural	minus
147	LN828717.1	125782	127073	PsbA	photosystem II D1 protein	Photosynthesis
148	LN828717.1	126784	126996	PsbA		Photosynthesis
149	LN828717.1	127140	127568	F-CphI	homing endonuclease	Metabolism
150	LN828717.1	127565	128194	S-PM2d178	hypothetical protein, T4-like	Hypothetical protein
151	LN828717.1	128276	129337	PsbD	photosystem II D2 protein	Photosynthesis
152	LN828717.1	129370	129882	S-PM2d180	hypothetical protein, T4-like	Hypothetical protein
153	LN828717.1	129886	130134	NrdC	glutaredoxin	Metabolism
154	LN828717.1	130131	130310	S-PM2d182	hypothetical protein, T4-like	Hypothetical protein
155	LN828717.1	130326	130562	S-PM2d184	hypothetical protein, T4-like	Hypothetical protein
156	LN828717.1	130549	131412	S-PM2d185	rnh RNaseH	Metabolism
157	LN828717.1	131409	131843	S-PM2d186	hypothetical protein, T4-like	Hypothetical protein
158	LN828717.1	131825	132112	S-PM2d187	hypothetical protein, T4-like	Hypothetical protein
159	LN828717.1	132109	132372	S-PM2d188	hypothetical protein, T4-like	Hypothetical protein
160	LN828717.1	132379	132711	SpeD	SpeD (enzyme catalyzing the decarboxylation of S-adenosylmethionine)	Metabolism
161	LN828717.1	132902	133072	S-PM2d190	hypothetical protein, T4-like	Hypothetical protein
162	LN828717.1	133065	133178	S-PM2d191	hypothetical protein, T4-like	Hypothetical protein
163	LN828717.1	133214	133369	S-PM2d192	hypothetical protein, T4-like	Hypothetical protein
164	LN828717.1	133451	134086	Td	Td thymidylate synthetase	Metabolism
165	LN828717.1	134089	134328	S-PM2d194	hypothetical protein, T4-like	Hypothetical protein
166	LN828717.1	134335	135087	PhoH	P-Starvation inducible protein	Metabolism
167	LN828717.1	135087	135776	S-PM2d196	exonuclease	Metabolism
168	LN828717.1	135754	136002	gp33	late promoter transcription accessory protein	Metabolism
169	LN828717.1	135999	136346	DUF1825	Protein of unknown function (principally found in cyanobacteria)	Hypothetical protein
170	LN828717.1	136425	137312	gp32	ssDNA binding protein	Metabolism
171	LN828717.1	137337	137999	gp53	base plate wedge component	Structural	minus
172	LN828717.1	137999	138997	gp48	baseplate tail tube cap	Structural	minus
173	LN828717.1	138997	139659	gp2	Inhibitor of E. coli RNAP	Metabolism	minus
174	LN828717.1	139662	140099	gp4	head completion protein	Structural	minus
175	LN828717.1	140133	140921	S-PM2d204	hypothetical protein, T4-like	Hypothetical protein
176	LN828717.1	140927	141643	gp26	baseplate hub subunit	Structural
177	LN828717.1	141646	141819	gp51	baseplate hub assembly protein gp51	Structural
178	LN828717.1	141812	145315	S-PM2d207	hypothetical protein, T4-like	Hypothetical protein
179	LN828717.1	145408	147657	S-PM2d208	hypothetical protein, T4-like	Hypothetical protein
180	LN828717.1	147657	149051	S-PM2d209	hypothetical protein, T4-like	Hypothetical protein
181	LN828717.1	149081	152026	gp5	baseplate hub + tail lysozyme	Structural
182	LN828717.1	152026	153120	S-PM2d211	base plate lysozyme	Structural
183	LN828717.1	153281	153625	S-PM2d212	hypothetical protein, T4-like	Hypothetical protein
184	LN828717.1	153647	153778	S-PM2d213	hypothetical protein, T4-like	Hypothetical protein
185	LN828717.1	154143	154415	S-PM2d214	hypothetical protein, T4-like	Hypothetical protein
186	LN828717.1	154408	154935	cpeT	antenna proteins	Photosynthesis
187	LN828717.1	155233	155376	S-PM2d250	putative ATPase, tRNA-Met	Metabolism
188	LN828717.1	155436	155594	S-PM2d216	hypothetical protein, T4-like	Hypothetical protein
189	LN828717.1	155763	156344	S-PM2d217	2OG-Fe(II) oxygenase	Metabolism
190	LN828717.1	156384	167723	S-PM2d216	hypothetical protein, T4-like	Hypothetical protein
191	LN828717.1	167727	169076	S-PM2d218	hypothetical protein, T4-like	Hypothetical protein
192	LN828717.1	169078	169965	S-PM2d219	short tail fiber	Structural
193	LN828717.1	169969	171672	S-PM2d220	virion structural protein	Structural
194	LN828717.1	171669	173351	S-PM2d221	hypothetical protein, T4-like	Hypothetical protein
195	LN828717.1	173352	175100	S-PM2d222	virion structural protein	Structural
196	LN828717.1	175139	178252	S-PM2d223	hypothetical protein, T4-like	Hypothetical protein
197	LN828717.1	178261	178965	S-PM2d224	short tail fiber	Structural
198	LN828717.1	178962	179906	S-PM2d225	2OG-Fe(II) oxygenase	Metabolism
199	LN828717.1	179906	180601	PiuC	Dioxygenase activity	Metabolism
200	LN828717.1	180585	181088	S-PM2d228	hypothetical protein, T4-like	Hypothetical protein
201	LN828717.1	181072	181425	S-PM2d229	hypothetical protein, T4-like	Hypothetical protein
202	LN828717.1	181425	182312	S-PM2d230	hypothetical protein, T4-like	Hypothetical protein
203	LN828717.1	182300	182896	S-PM2d231	Phytanoyl-CoA-Dioxygenase	Metabolism
204	LN828717.1	182963	184210	S-PM2d232	Helicase	Metabolism
205	LN828717.1	184281	184466	S-PM2d251	hypothetical protein, T4-like	Hypothetical protein
206	LN828717.1	184484	184771	S-PM2d233	hypothetical protein, T4-like	Hypothetical protein
207	LN828717.1	184773	185381	S-PM2d234	hypothetical protein, T4-like	Hypothetical protein
208	LN828717.1	185353	185607	S-PM2d235	hypothetical protein, T4-like	Hypothetical protein
209	LN828717.1	185619	185792	S-PM2d236	hypothetical protein, T4-like	Hypothetical protein
210	LN828717.1	185761	186051	S-PM2d237	hypothetical protein, T4-like	Hypothetical protein
211	LN828717.1	186174	186736	S-PM2d238	hypothetical protein, T4-like	Hypothetical protein

## Sheet: OD750
Day	Chemostat1	Chemostat2	Chemostat3	ControlChemostat
-17	0.0180042	0.0170708	0.0216375	0.0224042
-7	0.0372833	0.0355167	0.0377167	0.0363167
0	0.0431917	0.0373583	0.0352917	0.0405583
3	0.0188292	0.0219958	0.0177625	0.0367625
4	0.0111125	0.0101792	0.00997917	0.0362125
5	0.0111708	0.00857083	0.00790417	0.0353708
7	0.00852917	0.00799583	0.00689583	0.0341625
9	0.00614583	0.00564583	0.00494583	0.0328458
11	0.0054875	0.00555417	0.00422083	0.0295208
16	0.00472917	0.00432917	0.00302917	0.0292292
22	0.00626667	0.00803333	0.00613333	0.0272
28	0.0164708	0.0151042	0.0171375	0.0288708
29	0.01725	0.0146167	0.0128167	0.02885
31	0.0186583	0.014225	0.0122917	0.024725
33	0.02475	0.0173833	0.01855	0.0284167
37	0.0257208	0.0233875	0.0217875	0.0326208
39	0.025175	0.025575	0.0227083	0.0352083
42	0.0217625	0.0201958	0.0182625	0.0281292
46	0.0344815	0.0254333	0.0244333	0.0350333
51	0.0313333	0.0233333	0.02	0.0306667
59	0.0341042	0.0276375	0.0217375	0.0359042
65	0.0317	0.0222333	0.0211	0.0365333
70	0.0315042	0.0194375	0.0141042	0.0296708
77	0.0366958	0.0209958	0.0139625	0.0320292
93	0.0424875	0.0196875	0.0170208	0.0380542
101	0.0473375	0.0236375	0.0193042	0.0379042
116	0.0475875	0.0259208	0.0279208	0.0412875
134	0.0451292	0.0334292	0.0376958	0.0427625
148	0.0365667	0.0327	0.0417333	0.0443667
175	0.0521792	0.0197792	0.0385125	0.0505125
200	0.0394167	0.02235	0.0166833	0.03315
225	0.0365917	0.0125583	0.002525	0.0250917
228	0.0320375	0.00927083	0.00157083	0.0272375
235	0.0342917	0.00819167	0.00365833	0.0253917
242	0.0291125	0.00824583	0.0032125	0.0270125
254	0.0281833	0.00945	0.00291667	0.0256167
263	0.0320833	0.00968333	0.00355	0.0318833
266	0.0321667	0.00456667	0.00213333	0.0325333
282	0.0117708	0.00377083	0.0047375	0.0399042
298	0.0145	0.00516667	0.0096	0.0532333
302	0.0137167	0.00705	0.01005	0.0509167
312	0.0076625	0.00539583	0.0100625	0.0553292
317	0.00962083	0.0085875	0.0155542	0.0632875

## Sheet: Phycoerythrin
Day	Chemostat1	Chemostat2	Chemostat3	ControlChemostat
-28	812	912	772	739
-21	847.333	704.667	886.333	701
-17	940.667	813.667	1173.33	925.667
-14	1048	966.667	1307	1233.33
-7	2122.33	2009	2063.33	2062.67
0	2411	2218.33	2011	2360.67
3	16051.3	10124.7	10697.7	2195.33
4	15325	12723.7	10068.3	2230.33
5	8063.67	6840.33	4605	2247
7	1676.67	1745	1567.67	2190
9	1405	1909.33	1279.33	2192.67
11	891.333	1178	490.667	1781
16	772.667	517	160	1822
22	591	641	409.333	1854.33
28	1138.67	1885.67	1978	1827.33
29	1295.67	2256.33	2336.33	1899.33
31	1413.67	2049	1747	1466.33
33	2210.33	2244.67	1799.33	1914.33
37	2985	1331	1611.33	1734.67
39	3803.67	1450.33	1988	2282.33
42	2364	1491	1168	1827
46	2488	1746.67	1314.67	2774.33
51	1673.33	1151.67	977	1859
59	2393.67	2346.67	957.333	2328
65	3090	2850	1166	2262
70	2839.67	1933.67	1456.67	2172.67
77	2167.33	1899	1080	2033.67
93	2741.67	2778.67	1504.33	2355
101	3518.33	2246.33	2057.33	2957.67
116	3446.33	1603.67	1155.33	2640.33
134	3417.33	2381.33	2277	4995.33
148	6268.67	3285	2964.67	4525.33
175	3551.33	1918.67	2647.33	4256.67
200	5691	2845.33	1423.67	3912.33
225	4926.67	3709	805.667	2253.67
228	2499	2685.67	574.667	2379.33
235	3551.33	1918.67	2647.33	4256.67
242	3689.33	1634	776	2769.67
254	2992.67	1611.33	567.667	2640.33
263	3831.67	4911.33	1126.33	3496
266	4028.67	4691	1218.33	3482.33
282	3758.67	2157.67	817	4354.33
298	623	3942.67	1312.67	3924.33
302	772	3929.33	1316.67	4553.33
312	693	2973.33	1391.67	5941
317	1806.33	3399	1899	5671.33

## Sheet: PlaqueAssay
	PFU/mL	FCMcount/mL
Chemostat1	3300000	2.61591e+08
Chemostat2	2390000	3.70331e+08
Chemostat3	5850000	1.52939e+08
